# Supplementary material for: Specialized Yeast Ribosomes: A Customized Tool for Selective mRNA Translation
Source: PLoS One. 2013 Jul 8;8(7):e67609. doi: 10.1371/journal.pone.0067609 (PMC3704640; doi:10.1371/journal.pone.0067609)
Supplement: Table S1 — Listing of large (LSU) and small (SSU) subunit variant RP deletion strains. (XLSX) [file pone.0067609.s002.xlsx]

## Sheet: Tabelle1
	Supplementary Table S1. Listing of large (LSU) and small (SSU) subunit variant ribosomal protein deletion strains.
	Systematic Name	Deletion (d) Strain	Availability	dRP Strains + REN/FF	dRP Strains + REN/FFPTC	dRP Strains + REN/LA3FF	dRP Strains + REN/LA3PTCFF
	By4743 (WT)		+	BY4743_164_162	BY4743_164_167	BY4743_164_168	BY4743_164_169
	YGR214W	dRPS0A	+	dRPS0A_ES_164_162	dRPS0A_ES_164_167	dRPS0A_ES_164_168	dRPS0A_ES_164_169
	YLR048W	dRPS0B	+	dRPS0B_ES_164_162	dRPS0B_ES_164_167	dRPS0B_ES_164_168	dRPS0B_ES_164_169
	YLR441C	dRPS1A	+	dRPS1A_ES_164_162	dRPS1A_ES_164_167	dRPS1A_ES_164_168	dRPS1A_ES_164_169
	YML063W	dRPS1B	+	dRPS1B_ES_164_162	dRPS1B_ES_164_167	dRPS1B_ES_164_168	dRPS1B_ES_164_169
	YGL123W	dRPS2	+	dRPS2_ES_164_162	dRPS2_ES_164_167	dRPS2_ES_164_168	dRPS2_ES_164_169
	YNL178W	dRPS3	+	dRPS3_ES_164_162	dRPS3_ES_164_167	dRPS3_ES_164_168	dRPS3_ES_164_169
	YJR145C	dRPS4A	+	dRPS4A_ES_164_162	dRPS4A_ES_164_167	dRPS4A_ES_164_168	dRPS4A_ES_164_169
	YHR203C	dRPS4B	+	dRPS4B_ES_164_162	dRPS4B_ES_164_167	dRPS4B_ES_164_168	dRPS4B_ES_164_169
	YJR123W	dRPS5	+	dRPS5_ES_164_162	dRPS5_ES_164_167	dRPS5_ES_164_168	dRPS5_ES_164_169
	YPL090C	dRPS6A	+	dRPS6A_ES_164_162	dRPS6A_ES_164_167	dRPS6A_ES_164_168	dRPS6A_ES_164_169
	YBR181C	dRPS6B	+	dRPS6B_ES_164_162	dRPS6B_ES_164_167	dRPS6B_ES_164_168	dRPS6B_ES_164_169
	YOR096W	dRPS7A	+	dRPS7A_ES_164_162	dRPS7A_ES_164_167	dRPS7A_ES_164_168	dRPS7A_ES_164_169
	YNL096C	dRPS7B	+	dRPS7B_ES_164_162	dRPS7B_ES_164_167	dRPS7B_ES_164_168	dRPS7B_ES_164_169
	YBL072C	dRPS8A	+	dRPS8A_ES_164_162	dRPS8A_ES_164_167	dRPS8A_ES_164_168	dRPS8A_ES_164_169
	YER102W	dRPS8B	n.g.
	YPL081W	dRPS9A	+	dRPS9A_ES_164_162	dRPS9A_ES_164_167	dRPS9A_ES_164_168	dRPS9A_ES_164_169
	YBR189W	dRPS9B	+	dRPS9B_ES_164_162	dRPS9B_ES_164_167	dRPS9B_ES_164_168	dRPS9B_ES_164_169
	YOR293W	dRPS10A	+	dRPS10A_ES_164_162	dRPS10A_ES_164_167	dRPS10A_ES_164_168	dRPS10A_ES_164_169
	YMR230W	dRPS10B	+	dRPS10B_ES_164_162	dRPS10B_ES_164_167	dRPS10B_ES_164_168	dRPS10B_ES_164_169
	YDR025W	dRPS11A	+	dRPS11A_ES_164_162	dRPS11A_ES_164_167	dRPS11A_ES_164_168	dRPS11A_ES_164_169
	YBR048W	dRPS11B	+	dRPS11B_ES_164_162	dRPS11B_ES_164_167	dRPS11B_ES_164_168	dRPS11B_ES_164_169
	YOR369C	dRPS12	+	dRPS12_ES_164_162	dRPS12_ES_164_167	dRPS12_ES_164_168	dRPS12_ES_164_169
	YDR064W	dRPS13	+	dRPS13_ES_164_162	dRPS13_ES_164_167	dRPS13_ES_164_168	dRPS13_ES_164_169
	YCR031C	dRPS14A	+	dRPS14A_ES_164_162	dRPS14A_ES_164_167	dRPS14A_ES_164_168	dRPS14A_ES_164_169
	YJL191W	dRPS14B	+	dRPS14B_ES_164_162	dRPS14B_ES_164_167	dRPS14B_ES_164_168	dRPS14B_ES_164_169
	YOL040C	dRPS15	+	dRPS15_ES_164_162	dRPS15_ES_164_167	dRPS15_ES_164_168	dRPS15_ES_164_169
	YMR143W	dRPS16A	+	dRPS16A_ES_164_162	dRPS16A_ES_164_167	dRPS16A_ES_164_168	dRPS16A_ES_164_169
	YDL083C	dRPS16B	+	dRPS16B_ES_164_162	dRPS16B_ES_164_167	dRPS16B_ES_164_168	dRPS16B_ES_164_169
	YML024W	dRPS17A	+	dRPS17A_ES_164_162	dRPS17A_ES_164_167	dRPS17A_ES_164_168	dRPS17A_ES_164_169
	YDR447C	dRPS17B	+	dRPS17B_ES_164_162	dRPS17B_ES_164_167	dRPS17B_ES_164_168	dRPS17B_ES_164_169
	YDR450W	dRPS18A	+	dRPS18A_ES_164_162	dRPS18A_ES_164_167	dRPS18A_ES_164_168	dRPS18A_ES_164_169
	YML026C	dRPS18B	+	dRPS18B_ES_164_162	dRPS18B_ES_164_167	dRPS18B_ES_164_168	dRPS18B_ES_164_169
	YOL121C	dRPS19A	+	dRPS19A_ES_164_162	dRPS19A_ES_164_167	dRPS19A_ES_164_168	dRPS19A_ES_164_169
	YNL302C	dRPS19B	+	dRPS19B_ES_164_162	dRPS19B_ES_164_167	dRPS19B_ES_164_168	dRPS19B_ES_164_169
	YHL015W	dRPS20	+	dRPS20_ES_164_162	dRPS20_ES_164_167	dRPS20_ES_164_168	dRPS20_ES_164_169
	YKR057W	dRPS21A	+	dRPS21A_ES_164_162	dRPS21A_ES_164_167	dRPS21A_ES_164_168	dRPS21A_ES_164_169
	YJL136C	dRPS21B	+	dRPS21B_ES_164_162	dRPS21B_ES_164_167	dRPS21B_ES_164_168	dRPS21B_ES_164_169
	YJL190C	dRPS22A	+	dRPS22A_ES_164_162	dRPS22A_ES_164_167	dRPS22A_ES_164_168	dRPS22A_ES_164_169
	YLR367W	dRPS22B	+	dRPS22B_ES_164_162	dRPS22B_ES_164_167	dRPS22B_ES_164_168	dRPS22B_ES_164_169
	YGR118W	dRPS23A	+	dRPS23A_ES_164_162	dRPS23A_ES_164_167	dRPS23A_ES_164_168	dRPS23A_ES_164_169
	YPR132W	dRPS23B	+	dRPS23B_ES_164_162	dRPS23B_ES_164_167	dRPS23B_ES_164_168	dRPS23B_ES_164_169
	YER074W	dRPS24A	+	dRPS24A_ES_164_162	dRPS24A_ES_164_167	dRPS24A_ES_164_168	dRPS24A_ES_164_169
	YIL069C	dRPS24B	+	dRPS24B_ES_164_162	dRPS24B_ES_164_167	dRPS24B_ES_164_168	dRPS24B_ES_164_169
	YGR027C	dRPS25A	+	dRPS25A_ES_164_162	dRPS25A_ES_164_167	dRPS25A_ES_164_168	dRPS25A_ES_164_169
	YLR333C	dRPS25B	+	dRPS25B_ES_164_162	dRPS25B_ES_164_167	dRPS25B_ES_164_168	dRPS25B_ES_164_169
	YGL189C	dRPS26A	n.g.
	YER131W	dRPS26B	+	dRPS26B_ES_164_162	dRPS26B_ES_164_167	dRPS26B_ES_164_168	dRPS26B_ES_164_169
	YKL156W	dRPS27A	+	dRPS27A_ES_164_162	dRPS27A_ES_164_167	dRPS27A_ES_164_168	dRPS27A_ES_164_169
	YHR021C	dRPS27B	+	dRPS27B_ES_164_162	dRPS27B_ES_164_167	dRPS27B_ES_164_168	dRPS27B_ES_164_169
	YOR167C	dRPS28A	+	dRPS28A_ES_164_162	dRPS28A_ES_164_167	dRPS28A_ES_164_168	dRPS28A_ES_164_169
	YLR264W	dRPS28B	+	dRPS28B_ES_164_162	dRPS28B_ES_164_167	dRPS28B_ES_164_168	dRPS28B_ES_164_169
	YLR388W	dRPS29A	+	dRPS29A_ES_164_162	dRPS29A_ES_164_167	dRPS29A_ES_164_168	dRPS29A_ES_164_169
	YDL061C	dRPS29B	+	dRPS29B_ES_164_162	dRPS29B_ES_164_167	dRPS29B_ES_164_168	dRPS29B_ES_164_169
	YLR287C-A	dRPS30A	+	dRPS30A_ES_164_162	dRPS30A_ES_164_167	dRPS30A_ES_164_168	dRPS30A_ES_164_169
	YOR182C	dRPS30B	+	dRPS30B_ES_164_162	dRPS30B_ES_164_167	dRPS30B_ES_164_168	dRPS30B_ES_164_169
	YLR167W	dRPS31	+	dRPS31_ES_164_162	dRPS31_ES_164_167	dRPS31_ES_164_168	dRPS31_ES_164_169
	YLR340W	dRPP0	+	dRPP0_ES_164_162	dRPP0_ES_164_167	dRPP0_ES_164_168	dRPP0_ES_164_169
	YDL081C	dRPP1A	+	dRPP1A_ES_164_162	dRPP1A_ES_164_167	dRPP1A_ES_164_168	dRPP1A_ES_164_169
	YDL130W	dRPP1B	+	dRPP1B_ES_164_162	dRPP1B_ES_164_167	dRPP1B_ES_164_168	dRPP1B_ES_164_169
	YOL039W	dRPP2A	+	dRPP2A_ES_164_162	dRPP2A_ES_164_167	dRPP2A_ES_164_168	dRPP2A_ES_164_169
	YDR382W	dRPP2B	+	dRPP2B_ES_164_162	dRPP2B_ES_164_167	dRPP2B_ES_164_168	dRPP2B_ES_164_169
	YPL220W	dRPL1A	+	dRPL1A_ES_164_162	dRPL1A_ES_164_167	dRPL1A_ES_164_168	dRPL1A_ES_164_169
	YGL135W	dRPL1B	+	dRPL1B_ES_164_162	dRPL1B_ES_164_167	dRPL1B_ES_164_168	dRPL1B_ES_164_169
	YFR031C-A	dRPL2A	+	dRPL2A_ES_164_162	dRPL2A_ES_164_167	dRPL2A_ES_164_168	dRPL2A_ES_164_169
	YIL018W	dRPL2B	+	dRPL2B_ES_164_162	dRPL2B_ES_164_167	dRPL2B_ES_164_168	dRPL2B_ES_164_169
	YOR063W	dRPL3	+	dRPL3_ES_164_162	dRPL3_ES_164_167	dRPL3_ES_164_168	dRPL3_ES_164_169
	YBR031W	dRPL4A	+	dRPL4A_ES_164_162	dRPL4A_ES_164_167	dRPL4A_ES_164_168	dRPL4A_ES_164_169
	YDR012W	dRPL4B	n.a.
	YPL131W	dRPL5	n.g.
	YML073C	dRPL6A	+	dRPL6A_ES_164_162	dRPL6A_ES_164_167	dRPL6A_ES_164_168	dRPL6A_ES_164_169
	YLR448W	dRPL6B	+	dRPL6B_ES_164_162	dRPL6B_ES_164_167	dRPL6B_ES_164_168	dRPL6B_ES_164_169
	YGL076C	dRPL7A	+	dRPL7A_ES_164_162	dRPL7A_ES_164_167	dRPL7A_ES_164_168	dRPL7A_ES_164_169
	YPL198W	dRPL7B	+	dRPL7B_ES_164_162	dRPL7B_ES_164_167	dRPL7B_ES_164_168	dRPL7B_ES_164_169
	YHL033C	dRPL8A	+	dRPL8A_ES_164_162	dRPL8A_ES_164_167	dRPL8A_ES_164_168	dRPL8A_ES_164_169
	YLL045C	dRPL8B	+	dRPL8B_ES_164_162	dRPL8B_ES_164_167	dRPL8B_ES_164_168	dRPL8B_ES_164_169
	YGL147C	dRPL9A	+	dRPL9A_ES_164_162	dRPL9A_ES_164_167	dRPL9A_ES_164_168	dRPL9A_ES_164_169
	YNL067W	dRPL9B	+	dRPL9B_ES_164_162	dRPL9B_ES_164_167	dRPL9B_ES_164_168	dRPL9B_ES_164_169
	YLR075W	dRPL10	+	dRPL10_ES_164_162	dRPL10_ES_164_167	dRPL10_ES_164_168	dRPL10_ES_164_169
	YPR102C	dRPL11A	n.a.
	YGR085C	dRPL11B	+	dRPL11B_ES_164_162	dRPL11B_ES_164_167	dRPL11B_ES_164_168	dRPL11B_ES_164_169
	YEL054C	dRPL12A	+	dRPL12A_ES_164_162	dRPL12A_ES_164_167	dRPL12A_ES_164_168	dRPL12A_ES_164_169
	YDR418W	dRPL12B	+	dRPL12B_ES_164_162	dRPL12B_ES_164_167	dRPL12B_ES_164_168	dRPL12B_ES_164_169
	YDL082W	dRPL13A	+	dRPL13A_ES_164_162	dRPL13A_ES_164_167	dRPL13A_ES_164_168	dRPL13A_ES_164_169
	YMR142C	dRPL13B	+	dRPL13B_ES_164_162	dRPL13B_ES_164_167	dRPL13B_ES_164_168	dRPL13B_ES_164_169
	YKL006W	dRPL14A	+	dRPL14A_ES_164_162	dRPL14A_ES_164_167	dRPL14A_ES_164_168	dRPL14A_ES_164_169
	YHL001W	dRPL14B	n.g.
	YLR029C	dRPL15A	+	dRPL15A_ES_164_162	dRPL15A_ES_164_167	dRPL15A_ES_164_168	dRPL15A_ES_164_169
	YMR121C	dRPL15B	+	dRPL15B_ES_164_162	dRPL15B_ES_164_167	dRPL15B_ES_164_168	dRPL15B_ES_164_169
	YIL133C	dRPL16A	+	dRPL16A_ES_164_162	dRPL16A_ES_164_167	dRPL16A_ES_164_168	dRPL16A_ES_164_169
	YNL069C	dRPL16B	+	dRPL16B_ES_164_162	dRPL16B_ES_164_167	dRPL16B_ES_164_168	dRPL16B_ES_164_169
	YKL180W	dRPL17A	+	dRPL17A_ES_164_162	dRPL17A_ES_164_167	dRPL17A_ES_164_168	dRPL17A_ES_164_169
	YJL177W	dRPL17B	n.g.
	YOL120C	dRPL18A	+	dRPL18A_ES_164_162	dRPL18A_ES_164_167	dRPL18A_ES_164_168	dRPL18A_ES_164_169
	YNL301C	dRPL18B	+	dRPL18B_ES_164_162	dRPL18B_ES_164_167	dRPL18B_ES_164_168	dRPL18B_ES_164_169
	YBR084C-A	dRPL19A	+	dRPL19A_ES_164_162	dRPL19A_ES_164_167	dRPL19A_ES_164_168	dRPL19A_ES_164_169
	YBL027W	dRPL19B	+	dRPL19B_ES_164_162	dRPL19B_ES_164_167	dRPL19B_ES_164_168	dRPL19B_ES_164_169
	YMR242C	dRPL20A	+	dRPL20A_ES_164_162	dRPL20A_ES_164_167	dRPL20A_ES_164_168	dRPL20A_ES_164_169
	YOR312C	dRPL20B	+	dRPL20B_ES_164_162	dRPL20B_ES_164_167	dRPL20B_ES_164_168	dRPL20B_ES_164_169
	YBR191W	dRPL21A	+	dRPL21A_ES_164_162	dRPL21A_ES_164_167	dRPL21A_ES_164_168	dRPL21A_ES_164_169
	YPL079W	dRPL21B	+	dRPL21B_ES_164_162	dRPL21B_ES_164_167	dRPL21B_ES_164_168	dRPL21B_ES_164_169
	YLR061W	dRPL22A	+	dRPL22A_ES_164_162	dRPL22A_ES_164_167	dRPL22A_ES_164_168	dRPL22A_ES_164_169
	YFL034C-A	dRPL22B	+	dRPL22B_ES_164_162	dRPL22B_ES_164_167	dRPL22B_ES_164_168	dRPL22B_ES_164_169
	YBL087C	dRPL23A	+	dRPL23A_ES_164_162	dRPL23A_ES_164_167	dRPL23A_ES_164_168	dRPL23A_ES_164_169
	YER117W	dRPL23B	+	dRPL23B_ES_164_162	dRPL23B_ES_164_167	dRPL23B_ES_164_168	dRPL23B_ES_164_169
	YGL031C	dRPL24A	+	dRPL24A_ES_164_162	dRPL24A_ES_164_167	dRPL24A_ES_164_168	dRPL24A_ES_164_169
	YGR148C	dRPL24B	+	dRPL24B_ES_164_162	dRPL24B_ES_164_167	dRPL24B_ES_164_168	dRPL24B_ES_164_169
	YOL127W	dRPL25	+	dRPL25_ES_164_162	dRPL25_ES_164_167	dRPL25_ES_164_168	dRPL25_ES_164_169
	YLR344W	dRPL26A	+	dRPL26A_ES_164_162	dRPL26A_ES_164_167	dRPL26A_ES_164_168	dRPL26A_ES_164_169
	YGR034W	dRPL26B	+	dRPL26B_ES_164_162	dRPL26B_ES_164_167	dRPL26B_ES_164_168	dRPL26B_ES_164_169
	YHR010W	dRPL27A	+	dRPL27A_ES_164_162	dRPL27A_ES_164_167	dRPL27A_ES_164_168	dRPL27A_ES_164_169
	YDR471W	dRPL27B	+	dRPL27B_ES_164_162	dRPL27B_ES_164_167	dRPL27B_ES_164_168	dRPL27B_ES_164_169
	YGL103W	dRPL28	+	dRPL28_ES_164_162	dRPL28_ES_164_167	dRPL28_ES_164_168	dRPL28_ES_164_169
	YFR032C-A	dRPL29	+	dRPL29_ES_164_162	dRPL29_ES_164_167	dRPL29_ES_164_168	dRPL29_ES_164_169
	YGL030W	dRPL30	+	dRPL30_ES_164_162	dRPL30_ES_164_167	dRPL30_ES_164_168	dRPL30_ES_164_169
	YDL075W	dRPL31A	+	dRPL31A_ES_164_162	dRPL31A_ES_164_167	dRPL31A_ES_164_168	dRPL31A_ES_164_169
	YLR406C	dRPL31B	+	dRPL31B_ES_164_162	dRPL31B_ES_164_167	dRPL31B_ES_164_168	dRPL31B_ES_164_169
	YBL092W	dRPL32	+	dRPL32_ES_164_162	dRPL32_ES_164_167	dRPL32_ES_164_168	dRPL32_ES_164_169
	YPL143W	dRPL33A	+	dRPL33A_ES_164_162	dRPL33A_ES_164_167	dRPL33A_ES_164_168	dRPL33A_ES_164_169
	YOR234C	dRPL33B	+	dRPL33B_ES_164_162	dRPL33B_ES_164_167	dRPL33B_ES_164_168	dRPL33B_ES_164_169
	YER056C-A	dRPL34A	+	dRPL34A_ES_164_162	dRPL34A_ES_164_167	dRPL34A_ES_164_168	dRPL34A_ES_164_169
	YIL052C	dRPL34B	+	dRPL34B_ES_164_162	dRPL34B_ES_164_167	dRPL34B_ES_164_168	dRPL34B_ES_164_169
	YDL191W	dRPL35A	+	dRPL35A_ES_164_162	dRPL35A_ES_164_167	dRPL35A_ES_164_168	dRPL35A_ES_164_169
	YDL136W	dRPL35B	+	dRPL35B_ES_164_162	dRPL35B_ES_164_167	dRPL35B_ES_164_168	dRPL35B_ES_164_169
	YMR194W	dRPL36A	+	dRPL36A_ES_164_162	dRPL36A_ES_164_167	dRPL36A_ES_164_168	dRPL36A_ES_164_169
	YPL249C-A	dRPL36B	n.a.
	YLR185W	dRPL37A	+	dRPL37A_ES_164_162	dRPL37A_ES_164_167	dRPL37A_ES_164_168	dRPL37A_ES_164_169
	YDR500C	dRPL37B	+	dRPL37B_ES_164_162	dRPL37B_ES_164_167	dRPL37B_ES_164_168	dRPL37B_ES_164_169
	YLR325C	dRPL38	+	dRPL38_ES_164_162	dRPL38_ES_164_167	dRPL38_ES_164_168	dRPL38_ES_164_169
	YJL189W	dRPL39	n.a.
	YIL148W	dRPL40A	+	dRPL40A_ES_164_162	dRPL40A_ES_164_167	dRPL40A_ES_164_168	dRPL40A_ES_164_169
	YKR094C	dRPL40B	+	dRPL40B_ES_164_162	dRPL40B_ES_164_167	dRPL40B_ES_164_168	dRPL40B_ES_164_169
	YDL184C	dRPL41A	+	dRPL41A_ES_164_162	dRPL41A_ES_164_167	dRPL41A_ES_164_168	dRPL41A_ES_164_169
	YDL133C-A	dRPL41B	+	dRPL41B_ES_164_162	dRPL41B_ES_164_167	dRPL41B_ES_164_168	dRPL41B_ES_164_169
	YNL162W	dRPL42A	+	dRPL42A_ES_164_162	dRPL42A_ES_164_167	dRPL42A_ES_164_168	dRPL42A_ES_164_169
	YHR141C	dRPL42B	n.g.
	YPR043W	dRPL43A	n.g.
	YJR094W-A	dRPL43B	+	dRPL43B_ES_164_162	dRPL43B_ES_164_167	dRPL43B_ES_164_168	dRPL43B_ES_164_169
	n.g. = not grown
	n. a. = not available
