# Supplementary material for: Specialized Yeast Ribosomes: A Customized Tool for Selective mRNA Translation
Source: PLoS One. 2013 Jul 8;8(7):e67609. doi: 10.1371/journal.pone.0067609 (PMC3704640; doi:10.1371/journal.pone.0067609)
Supplement: Table S2 — Descriptive statistical analysis of luciferase reporter readout data. (XLSX) [file pone.0067609.s003.xlsx]

## Sheet: Tabelle1
	Supplementary Table S2. Descriptive statistical analysis of luciferase reporter readout data.
		FF								REN[FF]								Ratio[FF]									FFPTC								REN[FFPTC]								Ratio[FFPTC]
		Size	Outlier	Mean	Std Dev	Std Error	Max	Min	Median	Size	Outlier	Mean	Std Dev	Std Error	Max	Min	Median	Size	Outlier	Mean	Std Dev	Std Error	Max	Min	Median		Size	Outlier	Mean	Std Dev	Std Error	Max	Min	Median	Size	Outlier	Mean	Std Dev	Std Error	Max	Min	Median	Size	Outlier	Mean	Std Dev	Std Error	Max	Min
	RPS0A	6	0	1.34343e+07	689563	281513	14279400	12276700	13508850	6	0	2.0734e+08	1.14196e+07	4.66201e+06	220053000	195345000	206370000	6	0	0.0649	0.00416	0.0017	0.0711	0.061	0.0645	RPS0A	6	0	2229.57	614.192	250.743	3181.12	1592.63	2013.36	6	0	2.20049e+08	1.93662e+07	7.90621e+06	244337000	199348000	217682500	6	0	1.01e-05	2.14e-06	8.74e-07	1.32e-05	7.52e-06
	RPS0B	6	0	1.05417e+07	447819	182822	11287500	10076400	10392800	6	0	1.66858e+08	1.00689e+07	4.1106e+06	179974000	152026000	166907500	6	0	0.0634	0.00513	0.00209	0.0714	0.0569	0.0628	RPS0B	5	1	4393.39	350.296	156.657	4973.46	4099.56	4356.47	5	1	159568600	9.48837e+06	4.24333e+06	169471000	147991000	164326000	5	1	2.75e-05	1.63e-06	7.29e-07	3.01e-05	2.57e-05
	RPS1A	6	0	14342350	783988	320062	15038400	13260900	14688800	6	0	1.20009e+08	5.47584e+06	2.2355e+06	126933000	113565000	119842500	6	0	0.12	0.00794	0.00324	0.13	0.107	0.12	RPS1A	6	0	3735.14	475.334	194.054	4169.79	2859.32	3873.86	6	0	138187500	4.42175e+06	1.80517e+06	141950000	131247000	139621000	6	0	2.71e-05	4.02e-06	1.64e-06	3.09e-05	2.02e-05
	RPS1B	6	0	1.06288e+07	450728	184009	11275700	10159600	10521350	6	0	1.35962e+08	6.75106e+06	2.75611e+06	145109000	128529000	133162000	6	0	0.0782	0.00149	0.000607	0.0796	0.0761	0.0785	RPS1B	6	0	2018.38	437.641	178.666	2737.98	1388.2	1995.56	6	0	129663000	4.9593e+06	2.02463e+06	136031000	122360000	129144000	6	0	1.56e-05	3.59e-06	1.46e-06	2.14e-05	1.06e-05
	RPS2	11	1	1.18391e+07	576707	173884	12540600	10788500	12030800	11	1	134273000	5.46039e+06	1.64637e+06	142236000	124564000	135584000	11	1	0.0882	0.00298	0.000898	0.0943	0.0835	0.0883	RPS2	12	0	6092.6	1691.49	488.292	8638.01	3046.47	6400.44	12	0	145658000	9.51253e+06	2.74603e+06	165955000	133234000	142559500	12	0	4.17e-05	1.08e-05	3.12e-06	5.53e-05	2.19e-05
	RPS3	6	0	19549800	1.29624e+06	529186	21131700	18056800	19638400	6	0	156789500	2.634e+06	1.07533e+06	160449000	153561000	156895000	6	0	0.125	0.00884	0.00361	0.133	0.114	0.128	RPS3	6	0	10657.8	950.084	387.87	11893.1	9150.27	10624.5	6	0	1.42808e+08	1.19711e+07	4.88718e+06	154492000	127339000	144216500	6	0	7.51e-05	9.1e-06	3.71e-06	8.55e-05	5.96e-05
	RPS4A	4	2	13677650	750496	375248	14447600	12651300	13805850	4	2	91565825	4.40314e+06	2.20157e+06	96079800	85548500	92317500	4	2	0.149	0.00104	0.000522	0.15	0.148	0.15	RPS4A	6	0	6773.68	2983.91	1218.18	10796.8	3460.51	6458.69	6	0	1.11881e+08	3.96883e+06	1.62027e+06	116710000	105518000	112692000	6	0	6.05e-05	2.66e-05	1.08e-05	9.87e-05	3.1e-05
	RPS4B	6	0	2.2122e+07	1.53132e+06	625159	23955500	20604200	21985100	6	0	1.31989e+08	4.77533e+06	1.94952e+06	136489000	124049000	132895500	6	0	0.168	0.00943	0.00385	0.178	0.155	0.169	RPS4B	6	0	5973.88	1952.65	797.168	8978.11	4227.91	5237.16	6	0	1.41321e+08	8.89719e+06	3.63226e+06	153675000	128961000	141431000	6	0	4.2e-05	1.22e-05	4.97e-06	6.1e-05	2.92e-05
	RPS5	6	0	23471300	1.34113e+06	547515	24854000	21535500	23605450	6	0	2.45605e+08	1.67221e+07	6.82675e+06	267671000	220953000	242707500	6	0	0.0958	0.00641	0.00262	0.102	0.0864	0.0978	RPS5	6	0	7029.56	3886.78	1586.77	13732.4	3391.59	5452.57	6	0	2.49584e+08	2.20021e+07	8.98232e+06	290777000	225791000	245479000	6	0	2.83e-05	1.59e-05	6.49e-06	5.56e-05	1.42e-05
	RPS6A	12	0	6.71455e+06	1.12027e+06	323395	8263960	4734560	6755465	12	0	1.67942e+08	1.70348e+07	4.91752e+06	187175000	126052000	167017000	12	0	0.0398	0.00352	0.00102	0.045	0.0348	0.0395	RPS6A	6	0	5564.07	1694.05	691.593	7187.13	2494.52	5815.03	6	0	1.90581e+08	7.34727e+06	2.99951e+06	197693000	179695000	192812500	6	0	2.91e-05	8.55e-06	3.49e-06	3.74e-05	1.39e-05
	RPS6B	12	0	6085540	441452	127436	6701030	5325890	6145495	12	0	1.46436e+08	1.08977e+07	3.14589e+06	161109000	126478000	150055500	12	0	0.0416	0.00189	0.000547	0.0454	0.0385	0.0414	RPS6B	6	0	3249.73	1327.45	541.93	5427.3	1507.12	3001.91	6	0	1.09737e+08	4.78593e+06	1.95385e+06	118074000	105392000	108522500	6	0	2.97e-05	1.23e-05	5.02e-06	5.05e-05	1.34e-05
	RPS7A	6	0	7281845	896421	365962	8102190	6109380	7568750	6	0	57341600	5.38688e+06	2.19918e+06	64159200	50975600	56156850	6	0	0.127	0.00793	0.00324	0.14	0.118	0.127	RPS7A	6	0	4690.38	2284.72	932.734	7771.08	1864.28	3984.7	6	0	1.15103e+08	4.94632e+06	2.01933e+06	121908000	109149000	114995000	6	0	4.06e-05	1.96e-05	8.01e-06	6.57e-05	1.68e-05
	PRS7B	6	0	17844950	1.03106e+06	420928	18954900	16583400	17940550	6	0	2.07646e+08	1.98792e+07	8.11563e+06	230034000	180861000	208022500	6	0	0.0868	0.012	0.00488	0.0986	0.0727	0.088	PRS7B	6	0	3076.34	1302.67	531.814	4913.83	1587.23	2992.36	6	0	1.68538e+08	7.74792e+06	3.16308e+06	178723000	155349000	169000500	6	0	1.84e-05	8.27e-06	3.38e-06	3.16e-05	9.41e-06
	RPS8A	6	0	1.10078e+07	1.01823e+06	415691	12860600	10000100	10738250	6	0	2.1414e+08	1.67874e+07	6.85344e+06	227536000	183122000	218138500	6	0	0.0516	0.0049	0.002	0.0588	0.0471	0.0496	RPS8A	6	0	1597.27	337.662	137.85	2014.61	1100.16	1631.18	6	0	1.74826e+08	1.19273e+07	4.86932e+06	191887000	159854000	175080500	6	0	9.11e-06	1.64e-06	6.71e-07	1.1e-05	6.24e-06
	RPS8B	n.g.								n.g.								n.g.								RPS8B	n.g.								n.g.								n.g.
	RPS9A	12	0	25108025	2.66745e+06	770027	29877500	21064800	24458500	12	0	162675250	7.33691e+06	2.11798e+06	177697000	152766000	161986000	12	0	0.154	0.012	0.00345	0.173	0.129	0.155	RPS9A	12	0	8333.95	2161.84	624.07	11934.8	4623.69	8807.11	12	0	189468500	9.21273e+06	2.65949e+06	209048000	177169000	188257000	12	0	4.38e-05	1.04e-05	3e-06	5.71e-05	2.5e-05
	RPS9B	12	0	18029700	1.58423e+06	457326	20686400	15866500	17830200	12	0	1.15031e+08	5.42514e+06	1.5661e+06	121354000	107076000	115887000	12	0	0.157	0.0198	0.00573	0.185	0.132	0.158	RPS9B	12	0	4119.63	998.807	288.331	5298.43	2641.36	4272.94	12	0	8.08765e+07	3.04497e+06	879007	85053300	74954200	81629450	12	0	5.1e-05	1.24e-05	3.59e-06	6.48e-05	3.11e-05
	RPS10A	6	0	1.13305e+07	1.12078e+06	457557	13174300	10097500	11089700	6	0	7.93714e+07	3.14296e+06	1.28311e+06	82208900	74656700	80137450	6	0	0.143	0.015	0.00613	0.161	0.123	0.146	RPS10A	6	0	5465.53	409.001	166.974	6095.89	4876.11	5474.93	6	0	8.51543e+07	6.18843e+06	2.52642e+06	92966000	75893000	86289350	6	0	6.46e-05	8.77e-06	3.58e-06	8.03e-05	5.52e-05
	RPS10B	6	0	2.0442e+07	1.8603e+06	759463	22687200	17426500	20520850	6	0	1.10326e+08	7.1018e+06	2.8993e+06	116522000	100413000	113719000	6	0	0.186	0.0163	0.00663	0.207	0.168	0.184	RPS10B	6	0	2490.34	933.392	381.056	3449.21	833.635	2635.7	6	0	1.60457e+08	3.28484e+06	1.34103e+06	164462000	157009000	160638500	6	0	1.55e-05	5.81e-06	2.37e-06	2.12e-05	5.31e-06
	RPS11A	6	0	12567050	1.36419e+06	556928	14401500	11119300	12412700	6	0	113599000	5.51568e+06	2.25177e+06	120357000	103756000	114634500	6	0	0.111	0.00976	0.00399	0.12	0.0973	0.114	RPS11A	6	0	6387.78	259.465	105.926	6704.59	6111.1	6375.38	6	0	8.85518e+07	4.95895e+06	2.02448e+06	93569900	82779500	89518150	6	0	7.23e-05	3.92e-06	1.6e-06	7.72e-05	6.63e-05
	RPS11B	6	0	1.59352e+07	2.32735e+06	950137	18603000	13208300	16013900	6	0	1.54514e+08	4.98499e+06	2.03511e+06	158738000	145926000	156740500	6	0	0.103	0.016	0.00654	0.122	0.0873	0.102	RPS11B	6	0	3469.89	327.357	133.643	3882.07	2932.84	3562.75	6	0	1.23514e+08	4.00708e+06	1.63588e+06	128163000	116314000	124572500	6	0	2.81e-05	2.85e-06	1.16e-06	3.12e-05	2.34e-05
	RPS12	6	0	14961150	595001	242908	15867600	14211100	15002150	6	0	1.28638e+08	3.90445e+06	1.59398e+06	132471000	122321000	129330000	6	0	0.116	0.00314	0.00128	0.12	0.112	0.117	RPS12	5	1	7209.46	536.905	240.111	8077.23	6690.58	7108.27	5	1	136432600	4.42881e+06	1.98063e+06	143233000	132822000	133852000	5	1	5.29e-05	4.88e-06	2.18e-06	6.03e-05	4.67e-05
	RPS13	5	1	6428864	751615	336133	7360470	5793960	5965550	5	1	190876800	692582	309732	191780000	190168000	191118000	5	1	0.0337	0.00385	0.00172	0.0385	0.0303	0.0314	RPS13	6	0	2452.76	869.022	354.777	3765.72	1071.46	2418.8	6	0	134411500	1.30843e+07	5.34163e+06	149551000	117484000	133139500	6	0	1.83e-05	6.11e-06	2.49e-06	2.52e-05	7.95e-06
	RPS14A	6	0	26083000	1.42611e+06	582206	27862700	23749100	26333250	6	0	1.88145e+08	1.28803e+07	5.25835e+06	200844000	166445000	190479500	6	0	0.139	0.00348	0.00142	0.143	0.134	0.138	RPS14A	6	0	3398.14	1111.57	453.798	4955.25	1633.14	3666.18	6	0	2.00718e+08	6.15514e+06	2.51283e+06	209827000	191707000	201338000	6	0	1.69e-05	5.28e-06	2.15e-06	2.36e-05	8.3e-06
	RPS14B	6	0	41860950	4.11226e+06	1.67882e+06	46615900	37392200	41952450	6	0	156464000	1.63167e+07	6.66128e+06	173366000	134349000	156662500	6	0	0.268	0.0154	0.00627	0.297	0.253	0.265	RPS14B	6	0	4475.26	1430.86	584.148	6533.38	2062.62	4577.52	6	0	2.40772e+08	1.22014e+07	4.98119e+06	259215000	225126000	238633000	6	0	1.85e-05	5.7e-06	2.33e-06	2.71e-05	9.16e-06
	RPS15	6	0	33425200	1.48168e+06	604892	34944300	30914000	33590350	6	0	2.47242e+08	1.64168e+07	6.70215e+06	264957000	222777000	246240500	6	0	0.135	0.00347	0.00142	0.139	0.131	0.135	RPS15	6	0	3683.93	1200.27	490.009	5357.36	1808.97	3751.82	6	0	122090500	5.91265e+06	2.41383e+06	128746000	111550000	123619000	6	0	3e-05	8.89e-06	3.63e-06	4.16e-05	1.51e-05
	RPS16A	6	0	2.19515e+07	803614	328074	23087400	21118400	21747600	6	0	1.45969e+08	8.77828e+06	3.58372e+06	158430000	133622000	146900000	6	0	0.151	0.00703	0.00287	0.16	0.139	0.151	RPS16A	6	0	7146.15	2818.3	1150.57	11160.5	3935.29	6517.02	6	0	106461150	1.39054e+07	5.67686e+06	127032000	89139600	104964500	6	0	7.06e-05	3.53e-05	1.44e-05	0.000125	3.1e-05
	RPS16B	6	0	2.44965e+07	1.6726e+06	682836	26560600	21767700	24540400	6	0	171177500	8.17941e+06	3.33923e+06	179610000	159048000	171234500	6	0	0.143	0.00788	0.00322	0.154	0.132	0.144	RPS16B	6	0	8054.87	3179.57	1298.06	13415	5195.68	6976.94	6	0	1.68923e+08	3.04052e+06	1.24129e+06	171616000	164123000	170476000	6	0	4.76e-05	1.84e-05	7.51e-06	7.87e-05	3.17e-05
	PRS17A	6	0	2.75488e+07	2.34061e+06	955551	31244100	24939600	27646500	6	0	1.52226e+08	1.83676e+07	7.49852e+06	176847000	124170000	154308500	6	0	0.182	0.0171	0.00698	0.204	0.164	0.175	PRS17A	6	0	3219.91	786.305	321.008	4250.02	2003.91	3195.22	6	0	1.41661e+08	1.07591e+07	4.39238e+06	154076000	129003000	140752000	6	0	2.26e-05	4.73e-06	1.93e-06	2.76e-05	1.46e-05
	RPS17B	6	0	35160150	1.96403e+06	801813	38626100	33474000	34667050	6	0	1.69659e+08	6.63126e+06	2.7072e+06	176867000	158262000	171307500	6	0	0.207	0.0123	0.00504	0.226	0.195	0.203	RPS17B	6	0	5201.2	1644.34	671.3	7447.03	2388.49	5414.85	6	0	338237000	2.27239e+07	9.27698e+06	369929000	301035000	339099000	6	0	1.53e-05	4.43e-06	1.81e-06	2.01e-05	7.12e-06
	RPS18A	6	0	28149150	1.74447e+06	712178	30482500	25566500	28031900	6	0	1.37879e+08	1.86411e+07	7.61019e+06	162614000	108072000	135798000	6	0	0.207	0.0253	0.0103	0.237	0.174	0.209	RPS18A	6	0	6582.29	2956.19	1206.86	11668.9	3606.66	5729.92	6	0	1.65839e+08	1.3688e+07	5.5881e+06	183290000	147493000	167270500	6	0	4.03e-05	1.97e-05	8.04e-06	7.59e-05	2.1e-05
	RPS18B	6	0	30014450	2.29895e+06	938542	32120100	25916400	30368300	6	0	1.40225e+08	7.62646e+06	3.11349e+06	150774000	129403000	140422000	6	0	0.214	0.0196	0.00799	0.247	0.188	0.215	RPS18B	6	0	4810.44	1584.49	646.864	6650.96	2540.43	4812.53	6	0	2.1029e+08	7.35142e+06	3.00121e+06	222929000	201396000	209418500	6	0	2.31e-05	8.11e-06	3.31e-06	3.3e-05	1.14e-05
	RPS19A	6	0	4.11834e+07	2.17683e+06	888688	43480400	38660800	41621800	6	0	2.47247e+08	2.69086e+07	1.09854e+07	281818000	214910000	241483000	6	0	0.167	0.0109	0.00444	0.181	0.154	0.169	RPS19A	6	0	4972.69	507.633	207.24	5610.21	4187.69	5125.54	6	0	1.99208e+08	1.19992e+07	4.89864e+06	214824000	182116000	201623500	6	0	2.5e-05	3.05e-06	1.25e-06	2.85e-05	2.04e-05
	RPS19B	6	0	1.72285e+07	817834	333879	17929900	15703200	17483800	6	0	1.16781e+08	3.88964e+06	1.58794e+06	121969000	112530000	116262500	6	0	0.148	0.00875	0.00357	0.158	0.133	0.148	RPS19B	6	0	3185.41	603.852	246.521	4131.87	2580.04	2963.89	6	0	91001250	5.17979e+06	2.11464e+06	97005500	82900700	91464550	6	0	3.5e-05	6.24e-06	2.55e-06	4.34e-05	2.66e-05
	RPS20	6	0	7791905	1.03166e+06	421173	9049180	6305250	7861775	6	0	9.55885e+07	9.72935e+06	3.97199e+06	106549000	80651800	94195000	6	0	0.0814	0.00448	0.00183	0.0882	0.0764	0.0802	RPS20	6	0	2481.7	577.753	235.867	3206.62	1622.13	2412.3	6	0	9.63705e+07	5.15875e+06	2.10605e+06	103862000	89696400	95694150	6	0	2.6e-05	6.81e-06	2.78e-06	3.37e-05	1.56e-05
	RPS21A	6	0	1.46078e+07	793757	324050	15382500	13236800	14692250	6	0	249636500	2.79054e+07	1.13923e+07	298869000	221103000	246948500	6	0	0.0589	0.0054	0.0022	0.0647	0.0496	0.059	RPS21A	6	0	4379.05	900.932	367.804	5244.9	3270.45	4646.45	6	0	227334000	1.39857e+07	5.70962e+06	243331000	205040000	230414000	6	0	1.94e-05	4.52e-06	1.85e-06	2.41e-05	1.41e-05
	RPS21B	6	0	8.53373e+06	773527	315791	9762480	7569940	8551695	6	0	243124500	1.93103e+07	7.88339e+06	263202000	214652000	245764000	6	0	0.0352	0.00292	0.00119	0.0398	0.0325	0.0343	RPS21B	6	0	1867.32	389.063	158.834	2372.09	1487.61	1749.01	6	0	1.91304e+08	5.26805e+06	2.15067e+06	196787000	181963000	192172500	6	0	9.76e-06	1.98e-06	8.09e-07	1.24e-05	7.56e-06
	RPS22A	6	0	14138150	956367	390435	15125500	12526900	14183750	6	0	175141000	7.15895e+06	2.92263e+06	181914000	163937000	176599500	6	0	0.0807	0.00284	0.00116	0.0831	0.0764	0.0812	RPS22A	6	0	3241.46	943.779	385.296	4921.14	2123.83	3029.02	6	0	1.34245e+08	7.58038e+06	3.09468e+06	143515000	125159000	134598000	6	0	2.41e-05	6.31e-06	2.58e-06	3.43e-05	1.63e-05
	RPS22B	6	0	79318200	3.15506e+06	1.28805e+06	85083000	75985200	78371500	6	0	2.59544e+08	1.42336e+07	5.81086e+06	275636000	242062000	259607500	6	0	0.306	0.00995	0.00406	0.321	0.292	0.306	RPS22B	6	0	5897.89	1665.73	680.033	8137.18	3881.77	5536.68	6	0	152541000	1.25727e+07	5.13278e+06	168291000	137501000	152880500	6	0	3.83e-05	8.84e-06	3.61e-06	4.97e-05	2.77e-05
	RPS23A	6	0	26566800	3.62513e+06	1.47995e+06	31614100	22024900	26165700	6	0	1.53359e+08	1.20402e+07	4.91539e+06	174736000	139285000	151909000	6	0	0.173	0.0185	0.00757	0.201	0.157	0.17	RPS23A	6	0	6930.99	1480.42	604.38	9245.36	4803.68	6921.69	6	0	141777500	7.6004e+06	3.10285e+06	153082000	133360000	138750500	6	0	4.92e-05	1.17e-05	4.76e-06	6.64e-05	3.14e-05
	RPS23B	3	3	8.05376e+06	164413	94924	8188750	7870660	8101880	3	3	169465000	1.10969e+07	6.40682e+06	176275000	156660000	175460000	3	3	0.0476	0.00229	0.00132	0.0502	0.046	0.0467	RPS23B	6	0	3709.1	826.998	337.62	4889.32	2492.32	3721.56	6	0	1.60125e+08	1.4412e+07	5.88368e+06	181767000	148183000	153549500	6	0	2.31e-05	4.65e-06	1.9e-06	2.84e-05	1.62e-05
	RPS24A	6	0	1.70651e+07	898465	366797	18061600	15530300	17172450	6	0	150572500	6.6935e+06	2.73261e+06	159477000	140283000	150819000	6	0	0.113	0.0023	0.00094	0.117	0.111	0.113	RPS24A	6	0	5743.53	1066.72	435.486	7453.33	4176.19	5720.32	6	0	143497000	8.25796e+06	3.3713e+06	151493000	130064000	145214500	6	0	4.01e-05	7.56e-06	3.09e-06	4.94e-05	2.84e-05
	RPS24B	6	0	1.2114e+07	2.00588e+06	818896	14592000	10028100	11899000	6	0	2.25638e+08	1.53806e+07	6.2791e+06	245158000	206502000	224519000	6	0	0.0534	0.00551	0.00225	0.0595	0.0461	0.0538	RPS24B	6	0	2547.51	608.816	248.548	3227.33	1724.45	2563.74	6	0	2.0153e+08	1.00054e+07	4.08468e+06	211090000	185413000	205090500	6	0	1.26e-05	2.71e-06	1.11e-06	1.55e-05	8.52e-06
	RPS25A	6	0	1.40544e+07	1.50014e+06	612431	15925700	12366400	13934900	6	0	1.66055e+08	1.20409e+07	4.91568e+06	183205000	151596000	166294500	6	0	0.0845	0.00321	0.00131	0.0892	0.0816	0.0837	RPS25A	6	0	4398.28	1775.66	724.912	7650.38	2506.12	4066.39	6	0	1.40756e+08	4.37586e+06	1.78644e+06	147998000	137008000	138878000	6	0	3.12e-05	1.22e-05	4.98e-06	5.31e-05	1.82e-05
	RPS25B	6	0	2.04734e+07	1.52508e+06	622611	22126100	18584400	20562900	6	0	1.77182e+08	4.95022e+06	2.02092e+06	181862000	168087000	178475000	6	0	0.115	0.00701	0.00286	0.124	0.108	0.115	RPS25B	6	0	2509.57	694.341	283.464	3547.54	1565.22	2364.18	6	0	1.37378e+08	9.98459e+06	4.07619e+06	148648000	125948000	136743500	6	0	1.82e-05	4.38e-06	1.79e-06	2.41e-05	1.19e-05
	RPS26A	n.g.								n.g.								n.g.								RPS26A	n.g.								n.g.								n.g.
	RPS26B	5	1	33704340	877147	392272	34727500	32304500	33792400	5	1	186970000	2.80025e+07	1.25231e+07	229384000	151106000	183268000	5	1	0.184	0.0292	0.0131	0.223	0.141	0.185	RPS26B	6	0	4229.58	1531.25	625.13	6574.3	1849.67	4192.35	6	0	1.57096e+08	3.61395e+06	1.47539e+06	161623000	151339000	157439500	6	0	2.69e-05	9.5e-06	3.88e-06	4.12e-05	1.19e-05
	RPS27A	6	0	4.04469e+07	2.50417e+06	1.02232e+06	42753200	36158900	40977900	6	0	1.71158e+08	7.0393e+06	2.87378e+06	181736000	160869000	171441500	6	0	0.236	0.0122	0.005	0.254	0.225	0.232	RPS27A	4	2	6178.63	1461.97	730.984	7545.8	4419.1	6374.81	4	2	232245750	2.18812e+07	1.09406e+07	258152000	208196000	231317500	4	2	2.72e-05	8.57e-06	4.29e-06	3.46e-05	1.71e-05
	RPS27B	6	0	4.31296e+07	1.24575e+06	508574	44264700	40930200	43413850	6	0	2.26863e+08	1.0958e+07	4.47358e+06	248025000	216124000	223958500	6	0	0.19	0.00861	0.00352	0.201	0.178	0.191	RPS27B	6	0	7738.95	1928.42	787.274	11258.2	5562.98	7171.88	6	0	4.01276e+08	1.78517e+07	7.28793e+06	429467000	375750000	397567500	6	0	1.94e-05	5.61e-06	2.29e-06	3e-05	1.4e-05
	RPS28A	6	0	2.9455e+07	2.81381e+06	1.14873e+06	33709000	26593300	28526900	6	0	134164000	6.13883e+06	2.50617e+06	142971000	127165000	132731000	6	0	0.219	0.0111	0.00451	0.236	0.209	0.216	RPS28A	6	0	7666.86	458.44	187.157	8329.74	7208.75	7586.69	6	0	210464500	2.18744e+07	8.93019e+06	239346000	179607000	212766500	6	0	3.66e-05	2.98e-06	1.22e-06	4.17e-05	3.37e-05
	RPS28B	6	0	3.27347e+07	4.30746e+06	1.75851e+06	37841400	27623500	33332600	6	0	201296000	1.12548e+07	4.59477e+06	215065000	189573000	200334500	6	0	0.163	0.0191	0.00779	0.186	0.144	0.161	RPS28B	6	0	4154.1	1871.69	764.114	7506.57	1782.66	3961.1	6	0	192894000	7.3632e+06	3.00602e+06	202466000	185506000	190827500	6	0	2.13e-05	8.95e-06	3.65e-06	3.71e-05	9.61e-06
	RPS29A	10	2	22026790	3.46773e+06	1.09659e+06	27326400	18106000	20188550	10	2	182167700	4.44567e+06	1.40584e+06	190214000	176535000	181474500	10	2	0.121	0.0214	0.00678	0.155	0.0974	0.111	RPS29A	12	0	8369.84	2384.3	688.289	12256.1	4856.9	8601.59	12	0	1.66306e+08	1.12429e+07	3.24553e+06	180416000	147562000	168078000	12	0	5.04e-05	1.39e-05	4e-06	6.84e-05	2.78e-05
	RPS29B	12	0	1.37281e+07	1.7353e+06	500938	16899900	10365800	13735700	12	0	9.52686e+07	4.39059e+06	1.26745e+06	101032000	86981200	96370100	12	0	0.145	0.0208	0.00599	0.171	0.107	0.147	RPS29B	12	0	6092.47	1014.52	292.866	7702.83	4446.51	6129.72	12	0	93401950	5.1152e+06	1.47663e+06	100465000	80523100	93336400	12	0	6.55e-05	1.2e-05	3.46e-06	8.32e-05	4.74e-05
	RPS30A	6	0	2.55289e+07	1.17879e+06	481237	26928500	23858400	25456850	6	0	1.95279e+08	1.333e+07	5.44195e+06	212020000	176096000	193931500	6	0	0.131	0.00742	0.00303	0.14	0.121	0.131	RPS30A	6	0	4669.27	1037.94	423.738	5942.1	3089.89	4760.16	6	0	1.55655e+08	7.07608e+06	2.8888e+06	163485000	146201000	156093000	6	0	3e-05	6.59e-06	2.69e-06	3.7e-05	1.94e-05
	RPS30B	4	2	39077400	2.77566e+06	1.38783e+06	41692800	36621100	38997850	4	2	250559500	1.78345e+06	891724	252532000	248211000	250747500	4	2	0.156	0.0102	0.00512	0.165	0.146	0.156	RPS30B	6	0	5396.11	1468.52	599.522	7043.93	3694.8	5348.27	6	0	265506000	1.67572e+07	6.84108e+06	286723000	241229000	262668500	6	0	2.03e-05	5.23e-06	2.14e-06	2.64e-05	1.49e-05
	RPS31	6	0	1.94173e+07	1.5958e+06	651484	22257000	17770700	19148650	6	0	1.94769e+08	1.39111e+07	5.67918e+06	212211000	169725000	196678000	6	0	0.1	0.01	0.0041	0.114	0.089	0.0964	RPS31	6	0	4638.85	974.377	397.788	6156.33	3279.15	4602.59	6	0	1.63815e+08	1.32313e+07	5.40166e+06	188030000	150592000	160385500	6	0	2.87e-05	7.35e-06	3e-06	3.95e-05	1.74e-05
	RPP0	6	0	2.76461e+07	3.18621e+06	1.30076e+06	31670500	23737700	27294550	6	0	2.8252e+08	1.09818e+07	4.48332e+06	297890000	265768000	282039000	6	0	0.0982	0.0137	0.00559	0.113	0.0837	0.0978	RPP0	6	0	4449.4	388.987	158.803	4908.23	3978.41	4399.74	6	0	168431000	4.92398e+06	2.01021e+06	174564000	160035000	168445500	6	0	2.64e-05	2.5e-06	1.02e-06	2.9e-05	2.36e-05
	RPP1A	6	0	1.68035e+07	2.29994e+06	938946	19697700	14446400	16410800	6	0	1.72839e+08	1.73387e+07	7.07849e+06	195246000	154687000	171073500	6	0	0.0969	0.00376	0.00153	0.102	0.0933	0.0959	RPP1A	4	2	1846.65	32.772	16.386	1884.78	1817.17	1842.33	4	2	169254000	9.261e+06	4.6305e+06	179901000	158841000	169137000	4	2	1.09e-05	6.48e-07	3.24e-07	1.15e-05	1.01e-05
	RPP1B	6	0	2.72103e+07	3.32704e+06	1.35826e+06	30230700	21040800	27957700	6	0	202544000	1.59622e+07	6.51656e+06	215122000	172885000	209614000	6	0	0.134	0.011	0.0045	0.148	0.122	0.133	RPP1B	6	0	7693.49	2260.75	922.946	10484.7	4894.22	7214.36	6	0	2.24467e+08	5.22278e+06	2.13219e+06	232012000	216777000	223655000	6	0	3.43e-05	1.03e-05	4.19e-06	4.71e-05	2.14e-05
	RPP2A	6	0	2.57455e+07	673834	275092	26349700	24474500	25945750	6	0	2.25322e+08	8.0771e+06	3.29746e+06	236740000	213033000	225207000	6	0	0.114	0.00632	0.00258	0.121	0.103	0.115	RPP2A	6	0	6558.11	723.038	295.179	7341.45	5495.94	6543.48	6	0	250965500	1.19957e+07	4.89721e+06	268387000	236632000	248004000	6	0	2.62e-05	3.24e-06	1.32e-06	3.1e-05	2.24e-05
	RPP2B	6	0	2.51681e+07	4.14148e+06	1.69075e+06	29509400	20613300	24969250	6	0	3.18147e+08	2.54803e+07	1.04023e+07	351461000	277253000	317092500	6	0	0.0788	0.00787	0.00321	0.0877	0.0693	0.0792	RPP2B	5	1	4575.81	761.891	340.728	5892.27	3975.01	4357.27	5	1	193107800	1.68064e+07	7.51603e+06	210154000	173208000	196263000	5	1	2.4e-05	5.42e-06	2.42e-06	3.31e-05	1.91e-05
	RPL1A	6	0	13761450	965889	394323	14687100	12237300	14115650	6	0	167026500	8.34044e+06	3.40497e+06	176096000	154544000	169092500	6	0	0.0823	0.00233	0.000951	0.0853	0.0792	0.0823	RPL1A	6	0	6082.29	2514.44	1026.52	8881.82	1910.69	6567.73	6	0	2.83132e+08	1.55509e+07	6.34864e+06	303122000	257182000	281806000	6	0	2.12e-05	8.28e-06	3.38e-06	2.93e-05	7.43e-06
	RPL1B	6	0	1.57658e+07	573815	234259	16559500	15024300	15669650	6	0	2.23244e+08	1.81123e+07	7.39433e+06	248237000	204478000	217702000	6	0	0.0709	0.00494	0.00202	0.0755	0.0633	0.0724	RPL1B	6	0	7676.43	2236.03	912.857	10671	4980.17	7348.57	6	0	161055500	5.92962e+06	2.42076e+06	169410000	153920000	162040500	6	0	4.79e-05	1.46e-05	5.95e-06	6.57e-05	2.94e-05
	RPL2A	6	0	1.46553e+07	961760	392637	15916900	13574700	14433650	6	0	126413000	4.20288e+06	1.71582e+06	131424000	122349000	125721500	6	0	0.116	0.00444	0.00181	0.122	0.11	0.115	RPL2A	6	0	14788.3	2816.42	1149.8	18505.6	10814	14405.7	6	0	151272000	5.11854e+06	2.08964e+06	157044000	143357000	152336000	6	0	9.79e-05	1.89e-05	7.7e-06	0.000121	6.89e-05
	RPL2B	6	0	30773150	1.70932e+06	697826	32853300	28305600	31049350	6	0	2.20427e+08	1.84174e+07	7.51886e+06	236563000	190496000	226384000	6	0	0.14	0.00908	0.00371	0.149	0.124	0.142	RPL2B	6	0	7911.7	2536.95	1035.7	11294.1	3903.58	8506.94	6	0	4.13247e+08	2.7594e+07	1.12652e+07	444157000	369637000	419639500	6	0	1.92e-05	6.2e-06	2.53e-06	2.61e-05	9.12e-06
	RPL3	5	1	10353302	449638	201084	10948000	9908610	10188600	5	1	222267600	8.29637e+06	3.71025e+06	231581000	214744000	218774000	5	1	0.0466	0.000745	0.000333	0.0474	0.0458	0.0464	RPL3	6	0	5181.54	1573.25	642.278	6968.78	2367.99	5684.5	6	0	170544000	6.46784e+06	2.64048e+06	179319000	164888000	168006500	6	0	3.04e-05	9.25e-06	3.78e-06	4.09e-05	1.44e-05
	RPL4A	12	0	2.31506e+07	1.7514e+06	505586	25813500	20288400	23485500	12	0	182414000	1.21956e+07	3.52057e+06	201757000	166279000	178814500	12	0	0.127	0.00713	0.00206	0.138	0.115	0.126	RPL4A	12	0	6438.9	1729.57	499.285	9377.08	3874.47	6710.3	12	0	1.33949e+08	5.30538e+06	1.53153e+06	140801000	125221000	133950000	12	0	4.8e-05	1.27e-05	3.66e-06	7.01e-05	3.09e-05
	RPL4B	n.a.								n.a.								n.a.								RPL4B	n.a.								n.a.								n.a.
	RPL5	n.g.								n.g.								n.g.								RPL5	n.g.								n.g.								n.g.
	RPL6A	6	0	1.0681e+07	258831	105667	11107500	10427400	10632500	6	0	163160500	6.99383e+06	2.85522e+06	171962000	153201000	162380000	6	0	0.0656	0.00338	0.00138	0.0693	0.0615	0.0663	RPL6A	6	0	3559.73	1237.06	505.027	4811.98	1383.4	3598.16	6	0	154638500	6.34197e+06	2.5891e+06	163641000	146654000	153697000	6	0	2.3e-05	7.97e-06	3.25e-06	3.21e-05	8.92e-06
	RPL6B	6	0	9.91633e+06	534732	218303	10517900	9111040	9961075	6	0	1.899e+08	9.74502e+06	3.97839e+06	201370000	177485000	193187000	6	0	0.0523	0.00381	0.00156	0.0589	0.0473	0.0517	RPL6B	6	0	10988.8	2784.95	1136.95	16027.1	8364.07	10523.4	6	0	1.99739e+08	9.72173e+06	3.96888e+06	210410000	184730000	198720500	6	0	5.55e-05	1.65e-05	6.74e-06	8.68e-05	4.14e-05
	RPL7A	6	0	1.3533e+07	815597	332966	14439700	12097300	13569300	6	0	1.50459e+08	2.60975e+06	1.06542e+06	153271000	147184000	151092500	6	0	0.0899	0.00457	0.00187	0.0949	0.0822	0.0912	RPL7A	6	0	2267.2	886.201	361.79	3949.5	1473.51	1995.65	6	0	138105000	5.91645e+06	2.41538e+06	143648000	127546000	139665500	6	0	1.64e-05	6.16e-06	2.52e-06	2.79e-05	1.07e-05
	RPL7B	6	0	14752750	468433	191237	15254700	14072300	14787050	6	0	4.04594e+08	3.40725e+07	1.391e+07	448223000	354008000	400787000	6	0	0.0367	0.00325	0.00133	0.0406	0.0331	0.0366	RPL7B	6	0	6449.55	1732.9	707.452	9278.79	4006.82	6235.84	6	0	2.471e+08	7.50873e+06	3.06543e+06	256510000	238616000	246637000	6	0	2.6e-05	6.45e-06	2.63e-06	3.64e-05	1.68e-05
	RPL8A	6	0	1.39829e+07	1.29384e+06	528209	15650700	12446000	13990100	6	0	217898500	1.01654e+07	4.15e+06	235683000	206639000	215965500	6	0	0.0642	0.00494	0.00201	0.0728	0.059	0.0629	RPL8A	6	0	6048.12	1179.69	481.607	7901.48	4720.04	5725.93	6	0	2.14714e+08	1.08155e+07	4.41541e+06	230255000	201636000	211433500	6	0	2.8e-05	4.31e-06	1.76e-06	3.43e-05	2.21e-05
	RPL8B	6	0	1.94808e+07	799055	326213	20560100	18628200	19368900	6	0	2.30877e+08	7.07548e+06	2.88855e+06	238162000	218729000	232947000	6	0	0.0844	0.00354	0.00144	0.0874	0.0782	0.0854	RPL8B	6	0	4546.41	1284.7	524.479	6787.25	2897.43	4476.88	6	0	293409000	1.43178e+07	5.84523e+06	310366000	279460000	290016000	6	0	1.54e-05	3.75e-06	1.53e-06	2.19e-05	1.04e-05
	RPL9A	6	0	14497450	442768	180759	15111600	13864800	14493550	6	0	1.43029e+08	2.57287e+06	1.05037e+06	147745000	140221000	142566500	6	0	0.101	0.00182	0.000744	0.103	0.0989	0.102	RPL9A	6	0	4003.1	1252.6	511.371	6222.07	2441.7	3798.64	6	0	168519500	4.5591e+06	1.86124e+06	174422000	162180000	168858000	6	0	2.38e-05	7.41e-06	3.02e-06	3.65e-05	1.46e-05
	RPL9B	n.g.								n.g.								n.g.								RPL9B	n.g.								n.g.								n.g.
	RPL10	6	0	11852200	730495	298223	12562600	10974800	11869050	6	0	1.78828e+08	5.59777e+06	2.28528e+06	186047000	173258000	177303500	6	0	0.0662	0.00264	0.00108	0.0705	0.0633	0.066	RPL10	6	0	4301.74	1759.76	718.417	6336.25	1274.18	4401.9	6	0	3.98936e+08	3.73772e+07	1.52592e+07	453824000	346572000	389133000	6	0	1.06e-05	4.25e-06	1.74e-06	1.64e-05	3.68e-06
	RPL11A	n.a.								n.a.								n.a.								RPL11A	n.a.								n.a.								n.a.
	RPL11B	6	0	1.05759e+07	605125	247041	11695900	10093300	10389200	6	0	2.21446e+08	2.52922e+07	1.03255e+07	250484000	192619000	225123500	6	0	0.0482	0.00482	0.00197	0.0538	0.0419	0.0489	RPL11B	6	0	13871.7	3884.35	1585.78	18158	8000.97	14131	6	0	2.98096e+08	3.8209e+07	1.55988e+07	344865000	257968000	289019000	6	0	4.68e-05	1.36e-05	5.54e-06	6.73e-05	2.98e-05
	RPL12A	3	3	1.38651e+07	1.54312e+06	890920	15126700	12144600	14324100	3	3	1.57635e+08	1.52904e+07	8.82791e+06	170925000	140924000	161057000	3	3	0.0879	0.00148	0.000856	0.0889	0.0862	0.0885	RPL12A	4	2	3007.48	1934.2	967.099	5557.37	1174.87	2648.84	4	2	162558500	1.32479e+06	662396	164405000	161279000	162275000	4	2	1.85e-05	1.2e-05	6e-06	3.45e-05	7.23e-06
	RPL12B	6	0	1.94151e+07	965604	394206	20502900	17912000	19500950	6	0	2.44975e+08	1.19424e+07	4.87547e+06	259797000	226050000	246409000	6	0	0.0793	0.00143	0.000583	0.0808	0.0775	0.0793	RPL12B	6	0	7025.88	1520.66	620.807	9540.84	5447.21	6891.13	6	0	1.3197e+08	9.61236e+06	3.92423e+06	145040000	121996000	131057000	6	0	5.31e-05	9.46e-06	3.86e-06	6.58e-05	4.31e-05
	RPL13A	6	0	4.40157e+06	1.52835e+06	623948	6788650	1989540	4320710	6	0	6.5063e+07	2.23562e+07	9.12687e+06	95935000	26356900	68265900	6	0	0.0684	0.00664	0.00271	0.0763	0.0622	0.0668	RPL13A	4	2	5411.3	1847.6	923.801	8030.09	3684.09	4965.51	4	2	122872750	291789	145895	123294000	122626000	122785500	4	2	4.4e-05	1.51e-05	7.55e-06	6.55e-05	3e-05
	RPL13B	6	0	9620695	349712	142769	10116800	9228550	9564410	6	0	1.83635e+08	8.16194e+06	3.3321e+06	195331000	174940000	180996000	6	0	0.0524	0.00132	0.000538	0.0549	0.0513	0.052	RPL13B	6	0	2447.81	685.803	279.978	3296.35	1427.4	2526.43	6	0	1.55105e+08	8.99808e+06	3.67345e+06	165211000	141119000	156781000	6	0	1.57e-05	3.81e-06	1.56e-06	2.04e-05	9.33e-06
	RPL14A	6	0	1.11444e+07	652437	266356	11909300	10044600	11318650	6	0	1.66509e+08	3.81582e+06	1.5578e+06	169811000	159445000	167410000	6	0	0.067	0.0047	0.00192	0.0713	0.0592	0.0687	RPL14A	5	1	3386.63	287.516	128.581	3772.53	3001.26	3384.68	5	1	148888200	6.80563e+06	3.04357e+06	157236000	141678000	147683000	5	1	2.28e-05	2.33e-06	1.04e-06	2.48e-05	1.91e-05
	RPL14B	n.g.								n.g.								n.g.								RPL14B	n.g.								n.g.								n.g.
	RPL15A	4	2	26579700	101490	50745	26720600	26478900	26559650	4	2	310295250	1.62402e+07	8.12012e+06	326836000	290817000	311764000	4	2	0.0858	0.00468	0.00234	0.0913	0.081	0.0855	RPL15A	6	0	7623.2	3452.69	1409.56	11838.6	2844.31	6678.77	6	0	2.68456e+08	2.00854e+07	8.19984e+06	288582000	233353000	269645500	6	0	2.79e-05	1.18e-05	4.82e-06	4.35e-05	1.22e-05
	RPL15B	6	0	1.17612e+07	1.39761e+06	570574	13577200	10348700	11609700	6	0	2.14409e+08	9.26039e+06	3.78054e+06	228982000	202207000	213096500	6	0	0.0551	0.00796	0.00325	0.0632	0.0461	0.0552	RPL15B	5	1	5408.84	2159.63	965.814	8225.05	2580.64	5418.7	5	1	248264400	2.05622e+06	919569	250807000	245271000	248898000	5	1	2.17e-05	8.6e-06	3.85e-06	3.3e-05	1.05e-05
	RPL16A	6	0	1.38291e+07	726141	296446	14505700	12812100	14031000	6	0	191865000	7.68787e+06	3.13856e+06	204289000	183598000	189921500	6	0	0.0722	0.00505	0.00206	0.0774	0.0663	0.0725	RPL16A	6	0	5372.45	1754.93	716.447	7466.34	2235.85	5682.15	6	0	1.78919e+08	7.10625e+06	2.90111e+06	187767000	169950000	180301000	6	0	2.99e-05	9.28e-06	3.79e-06	3.98e-05	1.31e-05
	RPL16B	6	0	10887450	382451	156135	11323300	10284100	10990100	6	0	3.05999e+08	1.17055e+07	4.77874e+06	321049000	287711000	307318500	6	0	0.0356	0.000209	8.54e-05	0.0358	0.0353	0.0356	RPL16B	6	0	7437.3	1337.91	546.2	9310.32	5321.44	7648.39	6	0	1.91038e+08	5.76569e+06	2.35383e+06	197134000	183409000	192184000	6	0	3.9e-05	7.11e-06	2.9e-06	4.72e-05	2.74e-05
	RPL17A	6	0	1.34604e+07	791580	323161	14401800	12433200	13582650	6	0	213506500	7.32893e+06	2.99202e+06	221242000	201396000	215791500	6	0	0.063	0.00208	0.000847	0.0651	0.0597	0.0637	RPL17A	3	3	6768.07	280.309	161.836	6943.96	6444.82	6915.44	3	3	1.64884e+08	6.98629e+06	4.03354e+06	169012000	156818000	168823000	3	3	4.1e-05	1.15e-07	6.66e-08	4.11e-05	4.09e-05
	RPL17B	n.g.								n.g.								n.g.								RPL17B	n.g.								n.g.								n.g.
	RPL18A	6	0	1.54737e+07	984569	401949	17230200	14554000	15194400	6	0	1.78584e+08	1.08862e+07	4.44429e+06	199063000	168314000	175087000	6	0	0.0869	0.00757	0.00309	0.0952	0.0731	0.0881	RPL18A	6	0	4121.48	1609.79	657.194	6425.91	1635.34	3874.91	6	0	2.03839e+08	3.68362e+06	1.50383e+06	208430000	198641000	203120500	6	0	2.02e-05	7.81e-06	3.19e-06	3.16e-05	8.23e-06
	RPL18B	3	3	8.46888e+06	113317	65423.3	8584930	8358510	8463210	3	3	172912000	2.26666e+06	1.30865e+06	174938000	170464000	173334000	3	3	0.049	0.000133	7.69e-05	0.0491	0.0488	0.049	RPL18B	6	0	6020.79	1688.22	689.214	8304.32	3533.84	6308.23	6	0	159068000	4.94222e+06	2.01765e+06	165388000	153688000	158417000	6	0	3.78e-05	1.04e-05	4.24e-06	5.08e-05	2.3e-05
	RPL19A	6	0	18916800	1.69248e+06	690953	20965500	16854800	18762050	6	0	2.61086e+08	1.4404e+07	5.88041e+06	277746000	239253000	259513500	6	0	0.0724	0.00339	0.00139	0.0759	0.067	0.0729	RPL19A	6	0	5297.05	1305.48	532.959	7310.73	3568.65	5055.9	6	0	210802500	7.61926e+06	3.11055e+06	220263000	201433000	210268500	6	0	2.5e-05	5.6e-06	2.29e-06	3.32e-05	1.75e-05
	RPL19B	12	0	1.02127e+07	610923	176358	11176100	9563830	10065600	12	0	91513150	4.94145e+06	1.42647e+06	99947200	85131000	91211950	12	0	0.112	0.00357	0.00103	0.117	0.103	0.112	RPL19B	12	0	3896.37	537.526	155.17	4648.7	2855.82	4020.03	12	0	124714250	4.30955e+06	1.24406e+06	133554000	118105000	122886500	12	0	3.13e-05	4.44e-06	1.28e-06	3.79e-05	2.35e-05
	RPL20A	6	0	1.21187e+07	538589	219878	12548700	11140400	12312850	6	0	3.06845e+08	2.28444e+07	9.32621e+06	335728000	279407000	306118500	6	0	0.0396	0.00177	0.000722	0.042	0.0374	0.0395	RPL20A	6	0	4319.25	1514.75	618.396	6667.07	2337.78	4122.98	6	0	3.18439e+08	1.49541e+07	6.10497e+06	342649000	299314000	316236000	6	0	1.36e-05	4.81e-06	1.96e-06	2.05e-05	7.29e-06
	RPL20B	6	0	3.58446e+07	2.74975e+06	1.12258e+06	39746600	32830800	35607650	6	0	2.02795e+08	9.07098e+06	3.70321e+06	211620000	189806000	205580000	6	0	0.177	0.0147	0.00599	0.19	0.155	0.182	RPL20B	6	0	5185.02	1223.53	499.502	7001.2	3977.41	4800.53	6	0	1.97686e+08	7.0563e+06	2.88072e+06	205884000	189739000	198203500	6	0	2.63e-05	6.69e-06	2.73e-06	3.6e-05	1.95e-05
	RPL21A	6	0	1.94886e+07	1.96947e+06	804033	21586800	17318100	19385100	6	0	1.73056e+08	7.82294e+06	3.1937e+06	186725000	162647000	171469000	6	0	0.112	0.00848	0.00346	0.124	0.104	0.111	RPL21A	6	0	3387.07	920.705	375.876	4634.7	2235.35	3301.7	6	0	1.31302e+08	7.0573e+06	2.88113e+06	139999000	122438000	130867000	6	0	2.61e-05	8.03e-06	3.28e-06	3.68e-05	1.63e-05
	RPL21B	6	0	1.08611e+07	959736	391811	12238700	9446900	10872600	6	0	2.57093e+08	1.62195e+07	6.6216e+06	282627000	240723000	251288500	6	0	0.0423	0.00317	0.00129	0.0482	0.0392	0.0417	RPL21B	6	0	4418.14	1217.07	496.867	5957.71	2478.01	4664.31	6	0	390914000	1.14344e+07	4.66806e+06	400084000	370491000	396263500	6	0	1.13e-05	3.05e-06	1.25e-06	1.5e-05	6.19e-06
	RPL22A	5	1	5140922	474857	212362	5688420	4645880	4953910	5	1	188593600	1.09749e+07	4.90811e+06	203541000	173805000	189703000	5	1	0.0274	0.00386	0.00173	0.0322	0.0243	0.025	RPL22A	6	0	2113.24	447.409	182.654	2836.81	1436.61	2098.43	6	0	1.55136e+08	4.44966e+06	1.81657e+06	160299000	147969000	154736000	6	0	1.37e-05	3.07e-06	1.25e-06	1.85e-05	8.96e-06
	RPL22B	6	0	15986450	1.02014e+06	416469	17597700	15046100	15681550	6	0	1.73294e+08	4.3014e+06	1.75604e+06	177285000	165766000	174063500	6	0	0.0923	0.00581	0.00237	0.101	0.0867	0.0904	RPL22B	6	0	4927.36	968.974	395.582	6142.82	3851.16	4854.42	6	0	184688000	3.67213e+06	1.49914e+06	190269000	181045000	183963000	6	0	2.67e-05	5.24e-06	2.14e-06	3.32e-05	2.12e-05
	RPL23A	6	0	1.17117e+07	1.21361e+06	495454	13070800	10168300	11663350	6	0	3.21491e+08	1.9437e+07	7.93514e+06	344782000	296361000	320811500	6	0	0.0364	0.00222	0.000907	0.0388	0.0334	0.0371	RPL23A	6	0	4541.76	1485.89	606.613	5845.14	2268.46	4976.44	6	0	2.15152e+08	1.46616e+07	5.98558e+06	231597000	196813000	214576500	6	0	2.11e-05	6.9e-06	2.82e-06	2.95e-05	1.12e-05
	RPL23B	6	0	7308040	329956	134704	7643600	6779950	7349380	6	0	1.78051e+08	6.77087e+06	2.76419e+06	186418000	170375000	176748000	6	0	0.0411	0.0026	0.00106	0.0447	0.0381	0.0407	RPL23B	5	1	3969.75	458.294	204.955	4668.81	3410.99	3878.77	5	1	144864200	1.58433e+06	708534	146113000	142255000	145547000	5	1	2.74e-05	3.15e-06	1.41e-06	3.21e-05	2.34e-05
	RPL24A	6	0	1.05607e+07	708213	289127	11719500	9671290	10418850	6	0	2.1814e+08	1.01471e+07	4.14255e+06	234471000	203842000	216839500	6	0	0.0484	0.00164	0.000669	0.0506	0.0468	0.048	RPL24A	5	1	6999.41	1196.55	535.115	8749.2	5448.61	6919.54	5	1	262318000	6.17376e+06	2.76099e+06	269892000	255837000	263357000	5	1	2.67e-05	4.66e-06	2.08e-06	3.32e-05	2.05e-05
	RPL24B	6	0	9462015	747282	305077	10376500	8200070	9567065	6	0	2.18123e+08	1.13876e+07	4.64897e+06	233792000	205805000	217118500	6	0	0.0434	0.00374	0.00153	0.0482	0.039	0.0436	RPL24B	6	0	3350.88	1172.3	478.59	5078.21	2148.34	3208.78	6	0	176249500	1.05251e+07	4.29687e+06	184470000	159173000	182012000	6	0	1.9e-05	6.34e-06	2.59e-06	2.78e-05	1.19e-05
	RPL25	6	0	1.67446e+07	844799	344888	18006300	15578400	16712250	6	0	189395000	1.6268e+07	6.64137e+06	211438000	167393000	189662000	6	0	0.0889	0.00865	0.00353	0.101	0.0791	0.0881	RPL25	6	0	8636.69	3077.61	1256.43	12192.4	2889.43	9123.65	6	0	1.63113e+08	1.0738e+07	4.38375e+06	177379000	149029000	164269500	6	0	5.39e-05	2.1e-05	8.57e-06	7.92e-05	1.63e-05
	RPL26A	6	0	1.50569e+07	1.12449e+06	459070	16465400	13430700	15046600	6	0	263489500	2.20023e+07	8.9824e+06	283865000	235028000	266467500	6	0	0.0572	0.00287	0.00117	0.0622	0.0545	0.0569	RPL26A	6	0	4000.68	820.565	334.994	5204.78	2763.59	4033.98	6	0	2.58191e+08	8.90659e+06	3.6361e+06	266101000	245383000	260806500	6	0	1.55e-05	3.16e-06	1.29e-06	1.96e-05	1.08e-05
	RPL26B	12	0	1.06094e+07	1.01166e+06	292040	12040800	8868360	10524950	12	0	1.40374e+08	1.01581e+07	2.93239e+06	154252000	126010000	141035500	12	0	0.0755	0.00393	0.00114	0.0833	0.0694	0.075	RPL26B	12	0	5932.27	2039.22	588.671	9395.9	2529.43	6152.08	12	0	146746000	9.57787e+06	2.76489e+06	166193000	130462000	145524500	12	0	4e-05	1.24e-05	3.57e-06	5.89e-05	1.94e-05
	RPL27A	6	0	3.22312e+07	3.6568e+06	1.49288e+06	36258200	28315400	32195550	6	0	148786000	1.02137e+07	4.16973e+06	161069000	138391000	146464000	6	0	0.216	0.0117	0.00479	0.233	0.205	0.213	RPL27A	6	0	13037.1	2222.14	907.186	15853	9564.66	13458.5	6	0	1.89184e+08	1.40549e+07	5.73788e+06	207079000	170240000	187662000	6	0	6.97e-05	1.56e-05	6.37e-06	9.31e-05	4.93e-05
	RPL27B	6	0	5.02856e+07	2.04954e+06	836720	52925100	48189600	49656750	6	0	239470000	6.40141e+06	2.61336e+06	248317000	231666000	239603000	6	0	0.21	0.00672	0.00274	0.217	0.201	0.21	RPL27B	5	1	6281.86	2035.67	910.378	8578.95	4518.64	5017.38	5	1	176275000	1.06252e+07	4.75173e+06	188842000	161381000	173985000	5	1	3.6e-05	1.28e-05	5.7e-06	5.32e-05	2.39e-05
	RPL28	6	0	1.01866e+07	481720	196662	10881900	9734550	10003730	6	0	1.62732e+08	5.03805e+06	2.05678e+06	168473000	153834000	163689000	6	0	0.0627	0.00409	0.00167	0.0695	0.0589	0.0608	RPL28	6	0	4887.05	560.928	228.998	5609.51	4097.76	4978.77	6	0	175513000	6.82827e+06	2.78763e+06	182743000	165510000	177250000	6	0	2.78e-05	2.77e-06	1.13e-06	3.13e-05	2.34e-05
	RPL29	4	2	16160700	525588	262794	16688900	15474700	16239600	4	2	236561250	1.41728e+07	7.0864e+06	251447000	217330000	238734000	4	2	0.0684	0.00256	0.00128	0.0712	0.0653	0.0686	RPL29	4	2	6887.09	47.278	23.639	6942.26	6835.08	6885.52	4	2	121826000	1.17166e+07	5.85828e+06	138728000	113538000	117519000	4	2	5.69e-05	5.06e-06	2.53e-06	6.11e-05	4.98e-05
	RPL30	6	0	5.35074e+06	485785	198321	5851610	4714480	5431795	6	0	9.98271e+07	4.24937e+06	1.7348e+06	106195000	93070900	99657300	6	0	0.0535	0.00332	0.00135	0.0576	0.0494	0.0534	RPL30	6	0	2371.65	1083.24	442.231	4138.17	868.038	2341.68	6	0	128253500	5.46891e+06	2.23267e+06	135549000	121562000	127360000	6	0	1.84e-05	7.94e-06	3.24e-06	3.1e-05	6.72e-06
	RPL31A	6	0	39296000	1.32527e+06	541041	40864800	37862200	39176800	6	0	156070000	1.87738e+07	7.66439e+06	176997000	137744000	153933500	6	0	0.255	0.0281	0.0115	0.287	0.216	0.259	RPL31A	6	0	5350.39	1025.07	418.482	6762.23	4136.07	5228.94	6	0	126347500	7.50287e+06	3.06303e+06	140628000	119614000	124618500	6	0	4.27e-05	9.64e-06	3.93e-06	5.57e-05	2.94e-05
	RPL31B	n.g.								n.g.								n.g.								RPL31B	n.g.								n.g.								n.g.
	RPL32	6	0	1.43505e+07	569536	232512	15166000	13588700	14469350	6	0	2.25776e+08	1.1114e+07	4.53727e+06	240977000	209807000	227223000	6	0	0.0636	0.00177	0.000724	0.0654	0.0604	0.0639	RPL32	6	0	2705.51	747.083	304.995	3498.12	1339.89	2971.2	6	0	1.49926e+08	5.75457e+06	2.34929e+06	156292000	142744000	150817500	6	0	1.8e-05	4.88e-06	1.99e-06	2.32e-05	9.39e-06
	RPL33A	6	0	7.20358e+06	887345	362257	8182750	6124970	7209170	6	0	112023000	6.66928e+06	2.72272e+06	119748000	103517000	112273000	6	0	0.0641	0.00418	0.00171	0.0683	0.0592	0.0644	RPL33A	6	0	3229.24	509.285	207.915	3907.68	2600.34	3333.17	6	0	1.31669e+08	6.7507e+06	2.75596e+06	139507000	119641000	133046000	6	0	2.45e-05	3.63e-06	1.48e-06	2.92e-05	1.93e-05
	RPL33B	6	0	3.28965e+07	1.48323e+06	605527	34472500	30721800	32843200	6	0	1.40772e+08	1.22463e+07	4.99953e+06	154950000	125812000	141322500	6	0	0.235	0.0141	0.00578	0.255	0.216	0.231	RPL33B	3	3	3836.96	480.472	277.401	4377.58	3458.71	3674.59	3	3	138658000	249241	143899	138869000	138383000	138722000	3	3	2.77e-05	3.43e-06	1.98e-06	3.15e-05	2.49e-05
	RPL34A	6	0	1.12311e+07	439768	179535	11797000	10726900	11210450	6	0	1.25744e+08	5.66748e+06	2.31374e+06	134171000	120242000	124647000	6	0	0.0894	0.00317	0.0013	0.0937	0.0847	0.0901	RPL34A	6	0	3175.12	1000.64	408.51	4454.71	2230.95	2736.64	6	0	1.06243e+08	2.80651e+06	1.14575e+06	110692000	102704000	106192000	6	0	3e-05	9.78e-06	3.99e-06	4.25e-05	2.02e-05
	RPL34B	6	0	10245525	426098	173954	10664200	9723210	10328250	6	0	115959500	3.58265e+06	1.46261e+06	119611000	110238000	116544500	6	0	0.0885	0.00527	0.00215	0.0935	0.0815	0.0911	RPL34B	6	0	2909.79	386.602	157.83	3296.95	2475.41	2981.96	6	0	1.32544e+08	4.08567e+06	1.66797e+06	137381000	126038000	133305000	6	0	2.2e-05	3.22e-06	1.31e-06	2.55e-05	1.81e-05
	RPL35A	6	0	2.16396e+07	1.53854e+06	628108	23710700	19142600	21840900	6	0	1.96537e+08	7.82074e+06	3.1928e+06	206190000	186272000	197943000	6	0	0.11	0.00575	0.00235	0.12	0.103	0.111	RPL35A	6	0	5961.73	1579.57	644.857	7843.04	3705.5	5937.05	6	0	1.97732e+08	1.0611e+07	4.33192e+06	212026000	184710000	200538500	6	0	3.01e-05	7.45e-06	3.04e-06	3.87e-05	1.86e-05
	RPL35B	6	0	1.07035e+07	443757	181163	11408100	10077900	10755350	6	0	235513000	1.45446e+07	5.93779e+06	256233000	218736000	229297500	6	0	0.0456	0.00393	0.00161	0.0498	0.0402	0.0462	RPL35B	6	0	6088.17	2764.41	1128.57	10887	3713.4	5466.6	6	0	153794500	8.47002e+06	3.45787e+06	164294000	140066000	153036500	6	0	3.96e-05	1.8e-05	7.34e-06	7.17e-05	2.45e-05
	RPL36A	5	1	12344120	573407	256435	12785400	11588600	12727000	5	1	208827000	2.56453e+06	1.14689e+06	212464000	205488000	208777000	5	1	0.0591	0.0023	0.00103	0.0612	0.0558	0.0599	RPL36A	6	0	9132.75	2727.1	1113.33	14025.3	6567.5	8341.56	6	0	177281000	8.95689e+06	3.65663e+06	187155000	164741000	177024000	6	0	5.11e-05	1.32e-05	5.4e-06	7.49e-05	3.85e-05
	RPL36B	n.a.								n.a.								n.a.								RPL36B	n.a.								n.a.								n.a.
	RPL37A	6	0	3.03127e+07	1.44876e+06	591453	31616200	28313700	30996600	6	0	1.7852e+08	1.00169e+07	4.0894e+06	193092000	165104000	179028500	6	0	0.17	0.0129	0.00528	0.184	0.147	0.172	RPL37A	6	0	6323.63	1294.85	528.62	7891.98	4469.22	6296.93	6	0	1.44103e+08	6.12214e+06	2.49935e+06	151341000	136604000	144997000	6	0	4.41e-05	1.01e-05	4.14e-06	5.78e-05	2.95e-05
	RPL37B	6	0	12807050	1.0896e+06	444829	14574100	11688500	12543650	6	0	1.46281e+08	1.17973e+07	4.81621e+06	162016000	131156000	149140000	6	0	0.0877	0.00561	0.00229	0.0957	0.0819	0.0859	RPL37B	6	0	5587.1	1709.83	698.037	8892.33	3936.89	5133.19	6	0	1.46369e+08	6.70023e+06	2.73536e+06	155231000	139135000	145591000	6	0	3.85e-05	1.32e-05	5.38e-06	6.39e-05	2.62e-05
	RPL38	3	3	16804100	626313	361602	17422000	16169700	16820600	3	3	1.77192e+08	5.29113e+06	3.05484e+06	182175000	171639000	177763000	3	3	0.0948	0.000733	0.000423	0.0956	0.0942	0.0946	RPL38	6	0	6916.1	1498.88	611.917	9496.9	4985.37	6750.34	6	0	1.3879e+08	4.8678e+06	1.98727e+06	146208000	132675000	139091000	6	0	4.98e-05	9.95e-06	4.06e-06	6.5e-05	3.54e-05
	RPL39	n.g.								n.g.								n.g.								RPL39	n.g.								n.g.								n.g.
	RPL40A	6	0	10219485	460202	187877	10984200	9733630	10164450	6	0	3.90416e+08	2.03622e+07	8.31281e+06	418188000	369047000	386057500	6	0	0.0262	0.00199	0.000813	0.0298	0.024	0.0259	RPL40A	4	2	10404	762.879	381.44	11292.7	9437.14	10443	4	2	185813750	8.27258e+06	4.13629e+06	196042000	178193000	184510000	4	2	5.6e-05	3.97e-06	1.99e-06	5.98e-05	5.24e-05
	RPL40B	6	0	9.46634e+06	910486	371704	10419700	8180030	9518295	6	0	1.55765e+08	4.59005e+06	1.87388e+06	163206000	151149000	155494000	6	0	0.0608	0.00568	0.00232	0.0663	0.0537	0.0624	RPL40B	6	0	5505.9	764.925	312.279	6756.53	4674.81	5490.59	6	0	1.68448e+08	9.21719e+06	3.7629e+06	179765000	155121000	166021500	6	0	3.26e-05	3.62e-06	1.48e-06	3.79e-05	2.83e-05
	RPL41A	4	2	11087625	1.04688e+06	523441	12532500	10112500	10852750	4	2	267857000	1.27632e+06	638161	269441000	266645000	267671000	4	2	0.0414	0.0038	0.0019	0.0467	0.0379	0.0405	RPL41A	6	0	8334.42	1486.11	606.702	10191	6399.79	8015.44	6	0	2.08756e+08	7.62828e+06	3.11423e+06	219628000	197311000	208992500	6	0	3.99e-05	6.71e-06	2.74e-06	4.75e-05	3.06e-05
	RPL41B	6	0	15644150	425801	173833	16141000	15181200	15556250	6	0	2.13176e+08	1.08458e+07	4.42777e+06	227985000	197256000	212144000	6	0	0.0735	0.0029	0.00118	0.077	0.0708	0.0726	RPL41B	6	0	6187.88	1036.05	422.966	7752.66	4895.22	6182.9	6	0	2.06909e+08	1.90393e+07	7.77276e+06	226437000	185786000	206684000	6	0	3e-05	4.64e-06	1.89e-06	3.52e-05	2.36e-05
	RPL42A	6	0	1.96428e+07	2.11158e+06	862050	21369900	15936600	20382300	6	0	193758500	7.18721e+06	2.93416e+06	202536000	184892000	196335500	6	0	0.101	0.0106	0.00434	0.114	0.0861	0.102	RPL42A	6	0	4529.93	1668.1	680.999	7209.05	2575.04	4229.23	6	0	2.13286e+08	1.34305e+07	5.48298e+06	226476000	198221000	214226500	6	0	2.1e-05	6.66e-06	2.72e-06	3.18e-05	1.26e-05
	RPL42B	n.g.								n.g.								n.g.								RPL42B	n.g.								n.g.								n.g.
	RPL43A	n.g.								n.g.								n.g.								RPL43A	n.g.								n.g.								n.g.
	RPL43B	6	0	9198245	2.63902e+06	1.07738e+06	12162000	6517930	9211620	6	0	1.55274e+08	1.72772e+07	7.05341e+06	176244000	133159000	153398000	6	0	0.0583	0.011	0.0044	0.0704	0.0468	0.0574	RPL43B	6	0	4592.42	1333.13	544.249	6469.03	3203.02	4399.74	6	0	1.83716e+08	1.40811e+07	5.7486e+06	202933000	165796000	185567000	6	0	2.48e-05	5.92e-06	2.42e-06	3.19e-05	1.83e-05
[truncated: 51 more columns]
